# Supplementary material for: Security awareness of single sign-on account in the academic community: the roles of demographics, privacy concerns, and Big-Five personality
Source: PeerJ Comput Sci. 2022 Mar 11;8:e918. doi: 10.7717/peerj-cs.918 (PMC9044249; doi:10.7717/peerj-cs.918)
Supplement: Supplemental Information 1 [file peerj-cs-08-918-s001.zip]

Archive with 9 entries (7 files):
- ssosurvey283.csv
- SSOSurveyStudy.html
- SSOSurveyStudy.Rmd
- SSOSurveyStudy_files/
- SSOSurveyStudy_files/figure-latex/
- SSOSurveyStudy_files/figure-latex/unnamed-chunk-7-1.pdf
- SSOSurveyStudy_files/figure-latex/unnamed-chunk-7-2.pdf
- SSOSurveyStudy_files/figure-latex/unnamed-chunk-7-3.pdf
- SSOSurveyStudy_files/figure-latex/unnamed-chunk-9-1.pdf
