# Supplementary material for: Security awareness of single sign-on account in the academic community: the roles of demographics, privacy concerns, and Big-Five personality
Source: PeerJ Comput Sci. 2022 Mar 11;8:e918. doi: 10.7717/peerj-cs.918 (PMC9044249; doi:10.7717/peerj-cs.918)
Supplement: Supplemental Information 1 [file peerj-cs-08-918-s001.zip › ssosurvey283.csv]

id	gender	age	roles	score	knowledge	attitude	behavior	familiarity	privacy	extraversion	agreeableness	conscientiousness	emotionalstability	openness	f1	f2	f3	pr1	pr2	pr3	pr4	pr5	k1	k2	k3	k4	k5	a1	a2	a3	a4	a5	b1	b2	b3	b4	b5
1	female	43	faculty	66.5	75	45	70	75	80	5	5.5	4.5	4.5	4.5	100	100	25	75	75	75	100	75	0	100	100	75	100	25	100	75	0	25	25	100	100	100	25
2	female	48	faculty	88.5	90	95	85	83.33	90	6.5	4.5	6	5.5	6	75	75	100	100	75	75	100	100	100	100	100	75	75	100	100	100	75	100	100	100	100	100	25
3	male	41	staff	53	45	35	65	75	75	4	5	5	4	4.5	75	75	75	75	75	75	75	75	25	25	75	25	75	25	75	25	25	25	50	75	100	75	25
4	male	45	staff	88.5	80	85	95	100	100	6.5	4	6	6.5	7	100	100	100	100	100	100	100	100	100	100	100	0	100	100	100	100	25	100	100	100	75	100	100
5	male	47	staff	53	60	50	50	100	60	3.5	6	6.5	6	6	100	100	100	50	50	50	75	75	0	100	100	25	75	25	75	25	50	75	75	25	50	50	50
6	female	51	faculty	74	100	45	70	100	85	6.5	7	6.5	6	6.5	100	100	100	75	100	100	75	75	100	100	100	100	100	25	100	0	0	100	50	100	100	100	0
7	male	41	staff	63	65	55	65	75	70	5.5	5	5	4.5	6	75	75	75	75	75	75	75	50	25	100	100	25	75	25	100	25	50	75	75	75	75	75	25
8	male	43	faculty	78.5	75	80	80	83.33	70	2	6	6	6	5	75	75	100	75	50	50	100	75	50	100	75	75	75	75	100	75	75	75	100	100	25	100	75
9	male	45	staff	82.5	90	65	85	100	90	4	6.5	6.5	6.5	6	100	100	100	100	75	100	100	75	100	100	100	50	100	100	0	75	50	100	100	100	100	25	100
10	male	39	staff	100	100	100	100	100	100	3.5	6	7	5.5	6.5	100	100	100	100	100	100	100	100	100	100	100	100	100	100	100	100	100	100	100	100	100	100	100
11	male	39	staff	53	70	35	50	58.33	65	5	6	4.5	5	5	50	75	50	75	50	75	50	75	75	75	75	50	75	25	25	25	25	75	25	75	50	50	50
12	male	37	staff	73.5	80	85	65	83.33	85	3.5	6.5	6.5	3.5	4	75	75	100	50	75	100	100	100	100	100	100	25	75	75	75	75	100	100	100	100	25	0	100
13	male	38	staff	66.5	60	55	75	100	80	4.5	5	5.5	5	5.5	100	100	100	75	75	75	75	100	25	100	100	0	75	25	100	50	25	75	50	75	100	100	50
14	male	43	staff	53.5	45	50	60	100	80	4	5	5	5	4.5	100	100	100	75	75	75	100	75	0	25	100	25	75	25	75	50	25	75	75	50	75	75	25
15	female	45	faculty	76	70	75	80	100	85	4	4	3	4.5	6.5	100	100	100	75	100	75	100	75	100	100	25	75	50	25	100	50	100	100	100	100	100	100	0
16	female	43	faculty	51.5	55	50	50	50	35	4	3	3	2.5	2.5	50	50	50	25	50	50	25	25	25	75	75	50	50	25	75	75	25	50	0	100	75	75	0
17	male	42	staff	88	85	75	95	100	100	5	4.5	5	4	4	100	100	100	100	100	100	100	100	75	100	100	50	100	100	100	50	25	100	100	100	75	100	100
18	female	43	staff	67.5	70	45	75	100	75	4	6	6.5	6	6.5	100	100	100	75	75	75	75	75	50	100	100	25	75	25	0	75	25	100	75	100	100	50	50
19	male	47	faculty	80	75	75	85	83.33	95	4	5	6	5	5.5	100	75	75	75	100	100	100	100	75	75	100	75	50	75	100	50	75	75	75	100	75	100	75
20	male	39	staff	74.5	75	60	80	75	75	4.5	6	5	6	4.5	75	75	75	75	75	75	75	75	75	50	100	75	75	50	50	75	50	75	75	100	75	75	75
21	male	36	staff	50	45	45	55	75	95	5	5.5	4.5	5	5.5	75	75	75	75	100	100	100	100	50	50	50	25	50	50	50	50	25	50	50	50	75	50	50
22	male	43	faculty	81	75	80	85	100	90	4	7	6	7	6.5	100	100	100	75	100	100	75	100	0	100	100	100	75	25	100	100	75	100	100	100	75	100	50
23	female	43	faculty	53.5	50	55	55	83.33	95	3.5	5.5	4.5	2	3	75	75	100	75	100	100	100	100	25	100	100	0	25	25	100	100	25	25	75	100	75	25	0
24	female	36	staff	92	85	95	95	91.67	85	4.5	5.5	7	4.5	6	100	75	100	50	100	100	100	75	100	100	100	50	75	100	100	100	75	100	100	100	100	100	75
25	male	30	staff	70	70	70	70	100	95	4.5	4.5	6.5	5.5	6	100	100	100	100	100	100	100	75	50	100	100	0	100	50	100	50	50	100	50	100	75	75	50
26	male	34	faculty	85	80	80	90	100	100	4.5	6	7	6.5	6.5	100	100	100	100	100	100	100	100	100	75	100	100	25	100	100	100	0	100	100	100	100	100	50
27	male	37	staff	60.5	55	45	70	83.33	65	5	6	5	4.5	6	100	75	75	75	50	75	75	50	25	100	50	25	75	25	75	25	25	75	25	100	75	75	75
28	male	33	staff	64.5	60	45	75	66.67	100	4.5	6.5	7	6.5	6.5	75	100	25	100	100	100	100	100	0	100	75	25	100	25	0	75	25	100	100	100	100	75	0
29	female	32	staff	87.5	95	45	100	100	100	3.5	6.5	6.5	5.5	5.5	100	100	100	100	100	100	100	100	100	100	100	75	100	25	0	100	0	100	100	100	100	100	100
30	male	41	staff	76	70	50	90	100	100	4	7	7	7	7	100	100	100	100	100	100	100	100	50	100	100	0	100	0	100	50	0	100	100	100	100	100	50
31	female	32	staff	69	70	65	70	75	85	3.5	6	6	5	5.5	75	75	75	75	75	75	100	100	50	100	100	50	50	50	100	75	50	50	75	100	75	50	50
32	female	43	faculty	70	65	65	75	75	65	5	6	4.5	5	5	75	75	75	75	75	75	75	25	75	75	75	25	75	75	75	75	25	75	75	75	75	75	75
33	female	30	staff	76.5	65	85	80	50	85	4.5	5	4	5	3	50	50	50	75	75	75	100	100	75	75	100	0	75	75	75	100	100	75	75	75	100	100	50
34	male	38	faculty	88.5	90	95	85	66.67	85	2	5.5	7	3.5	2.5	75	25	100	100	25	100	100	100	75	100	100	100	75	100	100	100	75	100	100	100	100	50	75
35	male	34	faculty	72.5	40	90	85	83.33	90	4.5	6	3	4.5	5.5	75	75	100	100	75	75	100	100	0	0	100	25	75	100	100	100	75	75	100	100	75	75	75
36	female	33	faculty	61	50	55	70	100	75	5	5.5	4.5	4.5	5.5	100	100	100	75	75	75	75	75	25	50	100	0	75	50	75	50	25	75	75	50	100	75	50
37	female	38	faculty	68	70	60	70	75	55	3.5	5.5	5	4	6	100	75	50	25	50	75	75	50	75	75	75	50	75	75	25	75	50	75	75	75	75	50	75
38	male	39	staff	84.5	80	65	95	83.33	90	5.5	5.5	5	5	7	75	75	100	100	100	50	100	100	75	100	100	25	100	50	100	50	25	100	100	100	100	100	75
39	male	32	staff	86	75	80	95	100	80	3.5	5	4.5	3.5	6	100	100	100	75	75	75	100	75	50	75	100	75	75	75	100	75	75	75	100	100	100	100	75
40	male	40	staff	64	65	60	65	50	50	5	6.5	6.5	6	7	50	50	50	25	75	75	50	25	50	100	50	50	75	25	100	75	25	75	50	100	50	75	50
41	female	37	faculty	71	65	70	75	75	80	5	5	4.5	3.5	4	75	75	75	50	100	100	100	50	75	75	75	25	75	75	75	50	75	75	75	75	75	75	75
42	male	39	staff	73	70	60	80	75	65	4	4	5	5	5.5	75	75	75	75	50	75	75	50	75	75	75	50	75	50	75	50	75	50	100	75	100	75	50
43	female	33	staff	70.5	40	80	85	66.67	65	3.5	5	5.5	4	5	50	50	100	50	75	75	75	50	25	25	75	0	75	75	75	75	100	75	100	75	100	75	75
44	male	30	faculty	95	100	100	90	100	90	1	6	6.5	6.5	4.5	100	100	100	50	100	100	100	100	100	100	100	100	100	100	100	100	100	100	100	100	100	50	100
45	male	31	faculty	88.5	90	70	95	100	85	5	5.5	6.5	6	6	100	100	100	75	75	75	100	100	100	100	100	50	100	75	100	50	50	75	100	100	100	100	75
46	male	39	faculty	73.5	60	65	85	83.33	80	5.5	5.5	5.5	5.5	5.5	100	75	75	25	75	100	100	100	0	100	100	25	75	25	100	100	25	75	100	100	100	100	25
47	male	33	faculty	70.5	75	40	80	91.67	95	4	6.5	7	6.5	7	100	100	75	75	100	100	100	100	50	100	100	25	100	0	100	50	0	50	75	100	100	100	25
48	male	38	faculty	58	65	55	55	75	90	6	3.5	4.5	2.5	3	75	75	75	75	75	100	100	100	75	50	75	50	75	50	100	25	50	50	50	25	50	75	75
49	female	29	staff	66	55	60	75	66.67	85	4.5	4.5	5.5	4.5	4	75	75	50	75	75	75	100	100	50	75	75	25	50	25	75	75	50	75	75	75	75	75	75
50	female	29	staff	66.5	65	60	70	58.33	60	6	5	5	4	5.5	50	75	50	50	50	50	75	75	50	75	100	50	50	75	75	50	50	50	75	75	75	75	50
51	male	30	faculty	70	70	70	70	33.33	100	3.5	6.5	4	4.5	4.5	0	0	100	100	100	100	100	100	0	100	100	50	100	0	100	100	50	100	0	100	100	50	100
52	female	28	staff	75	95	70	65	66.67	70	5	6	5.5	4.5	4.5	75	50	75	75	25	75	75	100	100	100	100	100	75	100	75	75	50	50	75	100	75	50	25
53	female	23	staff	100	100	100	100	83.33	90	3.5	6.5	5.5	6.5	5.5	100	75	75	75	100	100	100	75	100	100	100	100	100	100	100	100	100	100	100	100	100	100	100
54	male	31	staff	78.5	75	80	80	100	75	1.5	3	5.5	4	6.5	100	100	100	75	50	75	100	75	50	100	100	50	75	50	100	100	75	75	100	100	75	100	25
55	male	40	faculty	74	65	85	75	75	65	5	5	6	6	6.5	75	75	75	75	50	50	75	75	50	75	100	75	25	75	100	75	75	100	75	75	75	75	75
56	male	27	staff	60	50	50	70	83.33	80	3.5	6	5	6.5	6	100	75	75	75	75	75	100	75	25	50	100	0	75	50	50	50	50	50	100	50	75	75	50
57	male	33	staff	68	70	60	70	100	80	4.5	4.5	6	4.5	6.5	100	100	100	75	75	75	100	75	50	100	100	25	75	25	100	75	25	75	75	100	75	50	50
58	male	30	staff	82.5	90	65	85	91.67	95	5.5	6	5.5	6	6.5	100	75	100	100	100	100	100	75	75	100	100	75	100	100	75	75	0	75	100	75	100	75	75
59	male	29	faculty	70.5	90	55	65	66.67	85	6	6	5	5.5	6	50	75	75	75	75	75	100	100	75	100	100	100	75	25	100	75	0	75	75	100	100	25	25
60	female	29	faculty	74.5	70	80	75	66.67	85	4	5	4	4.5	4	50	50	100	75	75	75	100	100	75	75	75	75	50	100	100	75	75	50	100	100	75	50	50
61	male	29	faculty	90.5	85	100	90	91.67	95	4.5	5	5	5.5	4	100	75	100	100	100	100	100	75	25	100	100	100	100	100	100	100	100	100	100	100	100	75	75
62	female	25	staff	87.5	85	85	90	66.67	95	3	6.5	6.5	5	5	75	50	75	100	100	75	100	100	100	100	100	100	25	75	100	100	75	75	75	100	100	100	75
63	male	25	staff	73	75	65	75	58.33	75	3	5.5	6	6	5.5	75	25	75	75	75	75	75	75	75	75	75	75	75	75	75	50	50	75	75	75	75	75	75
64	male	29	staff	66	65	70	65	75	75	2	6	4.5	4.5	6	75	75	75	75	75	75	75	75	25	50	100	50	100	50	75	75	75	75	50	75	75	75	50
65	male	41	faculty	51	80	60	30	33.33	95	4.5	5.5	4	6.5	3.5	50	25	25	75	100	100	100	100	100	100	100	100	0	0	100	100	0	100	0	100	50	0	0
66	male	30	faculty	100	100	100	100	100	45	2	3	5	2.5	5	100	100	100	25	25	25	75	75	100	100	100	100	100	100	100	100	100	100	100	100	100	100	100
67	male	29	faculty	81.5	80	75	85	91.67	100	4	4	6	6.5	6	100	75	100	100	100	100	100	100	50	100	100	75	75	50	100	50	75	100	75	100	75	100	75
68	male	59	staff	60	65	65	55	83.33	30	5	3.5	4.5	3	4.5	75	75	100	50	25	0	25	50	50	100	75	50	50	50	75	75	50	75	50	75	75	25	50
69	male	58	staff	62.5	80	30	65	83.33	95	5	5.5	6	4	3.5	100	100	50	75	100	100	100	100	25	100	100	75	100	0	25	25	25	75	75	100	75	50	25
70	female	59	faculty	53	25	40	75	33.33	50	6	6	5.5	4	3.5	50	25	25	50	0	0	100	100	0	0	0	100	25	50	50	0	0	100	100	100	0	100	75
71	female	58	faculty	72	65	75	75	75	65	4.5	5	4	4.5	4.5	75	75	75	50	75	75	75	50	75	75	50	50	75	75	75	75	50	100	75	75	75	75	75
72	male	58	faculty	73.5	75	80	70	83.33	70	4.5	5.5	5.5	6	6	75	75	100	75	75	75	75	50	25	100	100	100	50	25	100	100	100	75	50	100	75	100	25
73	male	55	staff	62	65	50	65	50	45	4	4	4	4	4	50	50	50	25	50	50	50	50	75	75	75	25	75	50	100	25	25	50	50	100	75	50	50
74	female	49	staff	71.5	70	65	75	83.33	75	3.5	6	6	4.5	6	75	75	100	75	75	75	75	75	75	100	75	25	75	75	100	75	25	50	75	100	100	75	25
75	male	54	staff	53.5	70	50	45	41.67	50	4	6	6	6	5.5	50	25	50	25	75	75	50	25	75	75	100	75	25	25	100	25	0	100	25	100	100	0	0
76	male	49	staff	60	80	55	50	33.33	30	4.5	4.5	5	4.5	4.5	25	25	50	25	25	25	50	25	75	100	100	75	50	75	75	50	50	25	25	75	75	50	25
77	male	54	faculty	53.5	50	55	55	41.67	85	4.5	6.5	6	5	4.5	50	25	50	25	100	100	100	100	0	100	75	0	75	25	100	75	25	50	25	100	75	25	50
78	female	48	staff	62	55	65	65	75	95	4	5	5	5	5	75	75	75	100	75	100	100	100	25	75	25	75	75	25	75	75	75	75	75	75	75	75	25
79	male	52	staff	79	65	85	85	100	85	3.5	4.5	4.5	4.5	5	100	100	100	75	100	75	100	75	25	100	100	25	75	75	100	75	75	100	75	100	100	100	50
80	female	48	staff	61.5	65	35	70	83.33	75	4	6	6.5	6	6	100	100	50	50	50	75	100	100	50	100	100	25	50	50	25	50	0	50	0	100	100	100	50
81	male	48	staff	78	70	60	90	83.33	70	3	6	6	7	5	100	50	100	50	50	100	100	50	50	50	100	50	100	0	100	50	50	100	100	100	100	100	50
82	male	49	staff	63	60	75	60	83.33	75	4.5	4.5	4	4	4.5	75	75	100	75	50	75	100	75	0	100	100	0	100	75	100	100	0	100	50	100	75	50	25
83	female	44	staff	59	65	60	55	75	100	4.5	7	4.5	5.5	4.5	75	50	100	100	100	100	100	100	0	100	100	75	50	25	100	75	25	75	50	50	75	50	50
84	female	49	faculty	73	75	65	75	83.33	75	3.5	5.5	6.5	4.5	5	100	75	75	75	75	75	75	75	75	100	100	25	75	50	100	50	50	75	75	100	75	75	50
85	male	47	staff	77.5	70	70	85	66.67	95	4	5.5	5	6	4.5	75	50	75	75	100	100	100	100	75	100	75	25	75	75	100	75	0	100	100	100	100	100	25
86	male	26	staff	90	90	90	90	100	70	5	5.5	5	4	5	100	100	100	75	50	75	75	75	50	100	100	100	100	50	100	100	100	100	50	100	100	100	100
87	female	26	student	84.5	75	85	90	100	85	3.5	5	4.5	4.5	4	100	100	100	75	75	75	100	100	50	100	100	50	75	75	100	75	75	100	100	100	100	100	50
88	male	25	student	68	70	35	80	66.67	80	4.5	4.5	5	4.5	6	50	50	100	100	75	75	75	75	100	100	75	25	50	25	0	50	50	50	75	100	75	75	75
89	female	19	student	61.5	55	50	70	91.67	100	5	6	4.5	5.5	5.5	100	75	100	100	100	100	100	100	50	25	100	0	100	25	50	75	50	50	100	50	100	75	25
90	female	20	student	57	55	40	65	83.33	85	5.5	4.5	4.5	3.5	5.5	75	75	100	75	75	75	100	100	25	75	75	25	75	25	75	25	25	50	75	75	75	75	25
91	female	21	student	64.5	45	55	80	66.67	95	5.5	5.5	4.5	2.5	6	100	75	25	100	75	100	100	100	50	100	50	0	25	75	100	25	25	50	50	100	100	75	75
92	female	25	student	40	40	40	40	75	85	5.5	7	3.5	6	4	100	100	25	50	75	100	100	100	0	0	100	75	25	0	0	75	100	25	0	0	100	100	0
93	female	20	student	75	70	70	80	75	100	5	3.5	4.5	2.5	5	75	50	100	100	100	100	100	100	50	50	100	50	100	50	100	50	50	100	100	50	100	100	50
94	female	21	student	56.5	50	70	55	83.33	95	5.5	4.5	6	4	5.5	100	75	75	100	100	75	100	100	25	50	100	25	50	50	50	50	100	100	100	50	25	75	25
95	female	20	student	60	80	55	50	83.33	90	7	6.5	3.5	4	5	75	75	100	50	100	100	100	100	100	100	50	50	100	50	75	50	0	100	100	50	50	50	0
96	male	25	student	80	75	75	85	83.33	90	6.5	4.5	5.5	6.5	7	100	100	50	75	100	75	100	100	25	100	100	50	100	50	100	75	75	75	100	100	100	75	50
97	male	31	student	72.5	60	85	75	83.33	95	3	6	5.5	6	6	75	100	75	100	100	75	100	100	50	100	100	0	50	50	100	75	100	100	75	100	100	100	0
98	female	22	student	57.5	50	50	65	66.67	85	4.5	4.5	4.5	4	4.5	75	50	75	75	75	75	100	100	25	75	50	25	75	25	75	25	25	100	75	75	50	50	75
99	male	26	student	55.5	65	55	50	25	90	5	6	5	5	6	25	25	25	100	75	75	100	100	25	100	100	75	25	25	75	75	25	75	50	25	100	50	25
100	female	20	student	64	65	60	65	75	65	3	4.5	5	4	4.5	75	75	75	75	75	50	75	50	25	100	75	50	75	50	75	50	50	75	75	100	75	50	25
101	male	38	student	92.5	100	75	95	83.33	80	5.5	4.5	4.5	4	6.5	100	75	75	75	75	75	100	75	100	100	100	100	100	100	100	75	25	75	100	100	100	100	75
102	female	20	student	65	60	60	70	100	90	3.5	7	5.5	5	5	100	100	100	75	100	100	100	75	50	100	50	0	100	100	50	50	50	50	100	100	25	25	100
103	male	20	student	61	50	55	70	66.67	95	3	4.5	5.5	6	6	75	50	75	75	100	100	100	100	0	75	75	75	25	25	75	75	50	50	75	100	75	75	25
104	male	20	student	56	60	40	60	83.33	100	2.5	4.5	5.5	4	6.5	75	75	100	100	100	100	100	100	50	100	100	0	50	50	0	50	50	50	50	100	50	50	50
105	male	20	student	58.5	60	40	65	75	90	4	4	3.5	2.5	3.5	75	75	75	100	100	100	75	75	75	75	50	50	50	50	50	25	25	50	50	100	50	75	50
106	male	19	student	56	60	40	60	91.67	100	5.5	7	7	6.5	7	75	100	100	100	100	100	100	100	100	100	0	100	0	100	0	100	0	0	100	100	0	0	100
107	male	20	student	53.5	55	60	50	100	70	6	4	3.5	2.5	6	100	100	100	75	50	75	75	75	25	100	75	25	50	25	100	75	25	75	25	100	50	25	50
108	male	21	student	62.5	55	55	70	83.33	85	4.5	5	2.5	2.5	2	75	100	75	75	75	75	100	100	25	25	100	50	75	0	75	75	75	50	75	100	75	50	50
109	female	23	student	74	70	65	80	41.67	90	4.5	5.5	3	4	5.5	50	25	50	100	75	100	75	100	25	100	100	50	75	75	100	50	25	75	100	100	75	75	50
110	female	26	student	50	50	50	50	50	50	4	4	4	4	4	50	50	50	50	50	50	50	50	50	50	50	50	50	50	50	50	50	50	50	50	50	50	50
111	female	20	student	56	40	20	80	100	100	7	6.5	5.5	4	7	100	100	100	100	100	100	100	100	0	0	100	0	100	0	0	0	0	100	100	100	100	100	0
112	female	26	student	88	90	80	90	100	100	4	6.5	6	7	7	100	100	100	100	100	100	100	100	100	100	100	50	100	100	100	50	50	100	100	100	50	100	100
113	female	18	student	65	55	55	75	83.33	85	4	5	3	3	5	100	75	75	100	75	50	100	100	25	75	75	50	50	75	100	50	25	25	100	100	75	50	50
114	female	19	student	65	65	65	65	66.67	95	1.5	7	4	2.5	4	50	50	100	75	100	100	100	100	75	75	75	25	75	100	100	25	25	75	100	75	75	25	50
115	female	20	student	66	70	50	70	58.33	80	4.5	5	3	3.5	5.5	50	75	50	75	50	75	100	100	25	100	75	100	50	50	75	50	25	50	100	50	75	75	50
116	female	18	student	73	70	60	80	91.67	100	4.5	6.5	5	3.5	4.5	100	75	100	100	100	100	100	100	50	100	75	25	100	50	100	25	25	100	100	100	75	75	50
117	female	21	student	86	100	80	80	100	100	3.5	7	4	4	7	100	100	100	100	100	100	100	100	100	100	100	100	100	0	100	100	100	100	100	100	100	100	0
118	male	21	student	70.5	50	40	95	83.33	85	5.5	4	4	4.5	5.5	75	75	100	75	50	100	100	100	0	75	100	50	25	0	0	100	25	75	100	100	100	100	75
119	male	18	student	81.5	80	75	85	100	75	1.5	6.5	6.5	6.5	7	100	100	100	75	100	25	100	75	100	100	100	0	100	100	100	75	25	75	100	100	100	25	100
120	male	19	student	45.5	50	40	45	83.33	85	3.5	5.5	5.5	4.5	6.5	75	75	100	75	100	75	100	75	25	50	75	25	75	0	75	25	50	50	50	100	25	50	0
121	female	20	student	75.5	75	65	80	66.67	100	1.5	5.5	3	3.5	5	75	50	75	100	100	100	100	100	50	100	100	50	75	75	100	50	50	50	100	100	100	75	25
122	female	18	student	62	60	20	80	100	100	4	7	6	6	5.5	100	100	100	100	100	100	100	100	100	100	100	0	0	100	0	0	0	0	100	100	100	0	100
123	female	21	student	76.5	75	70	80	100	90	5.5	6.5	4.5	4.5	7	100	100	100	75	100	100	100	75	100	75	100	0	100	100	100	50	0	100	100	100	100	100	0
124	female	22	student	65	60	60	70	58.33	75	3	6	5.5	4	5	50	50	75	75	75	75	75	75	25	100	75	25	75	50	75	50	50	75	50	100	75	75	50
125	male	24	student	64	65	60	65	100	75	4	4	4	4	4	100	100	100	75	75	75	75	75	50	75	100	25	75	50	25	50	75	100	75	100	25	25	100
126	female	22	student	60	45	45	75	83.33	100	4	4.5	5	4	6	75	75	100	100	100	100	100	100	50	100	0	0	75	50	75	0	0	100	100	75	50	50	100
127	female	21	student	80	80	80	80	91.67	90	2.5	2	6	2	3.5	100	75	100	75	100	75	100	100	75	100	75	75	75	75	100	75	75	75	100	100	75	100	25
128	male	20	student	100	100	100	100	100	100	7	7	4	7	7	100	100	100	100	100	100	100	100	100	100	100	100	100	100	100	100	100	100	100	100	100	100	100
129	female	21	student	81	85	90	75	83.33	80	1.5	5	3.5	4.5	3.5	75	75	100	75	50	75	100	100	100	100	75	50	100	100	100	100	50	100	100	100	75	100	0
130	female	19	student	76	80	60	80	100	70	2	5	6	5	4	100	100	100	50	75	75	75	75	25	100	100	75	100	50	25	75	75	75	25	100	100	100	75
131	male	19	student	65.5	70	60	65	83.33	75	4	5	5	5.5	5	75	75	100	75	75	75	75	75	50	100	50	75	75	25	50	75	75	75	75	75	50	50	75
132	male	22	student	53.5	50	55	55	100	100	4.5	5	4.5	4	6	100	100	100	100	100	100	100	100	0	75	75	25	75	25	75	50	25	100	75	25	75	75	25
133	male	20	student	47	40	25	60	50	75	5.5	4.5	4	5	5	50	50	50	75	75	50	100	75	25	75	75	25	0	25	25	0	25	50	50	100	100	50	0
134	female	19	student	61.5	55	50	70	83.33	80	3.5	5.5	6	6	5.5	75	75	100	50	50	100	100	100	0	75	100	0	100	0	100	75	0	75	25	100	100	100	25
135	male	20	student	49.5	40	75	45	100	90	3	6	6	4	6.5	100	100	100	50	100	100	100	100	0	75	0	25	100	50	75	50	100	100	0	50	25	50	100
136	female	20	student	54	55	50	55	100	85	3	6.5	5.5	5.5	5.5	100	100	100	100	75	75	100	75	50	75	100	0	50	75	50	50	25	50	100	75	25	50	25
137	male	19	student	81	90	95	70	100	95	5	5	5	3.5	6.5	100	100	100	75	100	100	100	100	75	100	100	75	100	100	100	75	100	100	100	100	75	75	0
138	male	20	student	75.5	75	65	80	100	85	3.5	4	3.5	5.5	5.5	100	100	100	75	75	75	100	100	50	100	100	75	50	50	75	75	25	100	100	100	100	75	25
139	male	19	student	75.5	65	55	90	83.33	80	2.5	6	5.5	5	5.5	100	75	75	50	75	75	100	100	25	100	100	25	75	25	100	75	25	50	100	100	100	100	50
140	male	21	student	67.5	60	85	65	91.67	80	3.5	4	2.5	3.5	6	100	75	100	75	100	25	100	100	25	100	100	0	75	50	100	75	100	100	75	75	50	100	25
141	female	18	student	75.5	75	65	80	91.67	95	2.5	4	5	3	4	100	75	100	100	100	100	100	75	25	100	75	75	100	75	100	50	25	75	75	100	75	75	75
142	male	22	student	75.5	70	85	75	91.67	90	3	6	6	4.5	5.5	100	75	100	75	75	100	100	100	50	100	100	50	50	100	100	75	50	100	100	100	100	50	25
143	male	19	student	64	75	70	55	83.33	75	3.5	5	4	4.5	4.5	100	75	75	75	75	75	75	75	75	100	100	25	75	75	100	75	25	75	75	75	50	50	25
144	male	23	student	66	70	50	70	100	100	5.5	2.5	4.5	4	4	100	100	100	100	100	100	100	100	50	50	100	50	100	50	50	50	25	75	75	50	75	75	75
145	female	21	student	65	80	55	60	41.67	100	4	4.5	4	5	5	50	50	25	100	100	100	100	100	25	100	100	75	100	50	75	75	25	50	75	75	75	50	25
146	female	19	student	67.5	50	75	75	91.67	70	5.5	5.5	6	6	6.5	100	75	100	75	75	50	100	50	25	50	100	0	75	50	75	100	75	75	100	75	100	100	0
147	male	24	student	85.5	85	75	90	100	90	4.5	6	5.5	5	6	100	100	100	75	100	75	100	100	75	100	100	50	100	50	100	75	50	100	75	100	100	100	75
148	female	18	student	56	50	55	60	100	90	3.5	4.5	5	5	5	100	100	100	50	100	100	100	100	25	75	50	25	75	25	100	50	25	75	100	100	25	25	50
149	female	18	student	65	50	50	80	83.33	95	6	2.5	5.5	2.5	5.5	75	75	100	75	100	100	100	100	25	100	50	0	75	0	100	50	0	100	100	100	75	100	25
150	male	19	student	82	65	75	95	83.33	95	3	4.5	4	3.5	4.5	75	75	100	100	100	75	100	100	25	100	100	25	75	25	100	100	50	100	100	100	100	75	100
151	female	23	student	80	80	30	100	83.33	100	5.5	6	5	6	5	100	75	75	100	100	100	100	100	50	100	100	50	100	50	0	50	25	25	100	100	100	100	100
152	female	19	student	78.5	55	60	100	100	100	4	6	5.5	7	4.5	100	100	100	100	100	100	100	100	0	100	75	0	100	50	100	50	0	100	100	100	100	100	100
153	female	18	student	95	100	75	100	100	100	2.5	6	5.5	5.5	5.5	100	100	100	100	100	100	100	100	100	100	100	100	100	100	100	50	25	100	100	100	100	100	100
154	male	18	student	56.5	55	50	60	83.33	75	5	3.5	4.5	3.5	4.5	75	75	100	75	75	75	75	75	25	100	75	25	50	25	100	25	25	75	75	50	75	50	50
155	female	18	student	65	55	80	65	100	45	5.5	6	7	7	7	100	100	100	50	50	50	50	25	75	0	0	100	100	50	100	100	50	100	100	100	0	50	75
156	female	19	student	86	85	90	85	41.67	95	3	5.5	3	3.5	4	50	25	50	75	100	100	100	100	50	100	75	100	100	75	100	75	100	100	100	100	75	100	50
157	female	23	student	72.5	65	65	80	66.67	80	4	4.5	4.5	3.5	4	75	75	50	75	50	75	100	100	25	50	100	75	75	75	75	75	75	25	50	100	100	100	50
158	female	20	student	56	45	50	65	75	30	4	5	4.5	4.5	4.5	75	75	75	0	75	75	0	0	25	25	75	25	75	25	75	50	25	75	100	50	75	50	50
159	female	22	student	67	60	70	70	91.67	100	4.5	5.5	5	3	4.5	75	100	100	100	100	100	100	100	25	75	100	0	100	25	100	100	25	100	25	100	100	100	25
160	male	19	student	86.5	80	75	95	83.33	100	3	5.5	5.5	5	4	75	75	100	100	100	100	100	100	25	100	100	75	100	50	100	75	50	100	100	100	100	75	100
161	male	20	student	95	95	95	95	100	100	3.5	5	5	4.5	6	100	100	100	100	100	100	100	100	100	100	100	75	100	100	100	100	75	100	100	100	100	100	75
162	male	23	student	41.5	45	15	50	83.33	100	4	5	5.5	5	6	100	100	50	100	100	100	100	100	0	100	75	0	50	25	0	25	25	0	50	100	100	0	0
163	male	18	student	68.5	75	55	70	75	75	5.5	5.5	5	5.5	5.5	50	75	100	75	75	50	75	100	0	100	100	75	100	25	100	50	0	100	50	100	75	75	50
164	female	19	student	72.5	65	65	80	83.33	100	4.5	4.5	5	4.5	4.5	100	75	75	100	100	100	100	100	50	50	100	50	75	25	100	50	50	100	100	75	75	100	50
165	female	18	student	95	95	95	95	100	100	3	5.5	6.5	7	5.5	100	100	100	100	100	100	100	100	100	100	100	75	100	100	100	100	75	100	75	100	100	100	100
166	female	20	student	78.5	80	60	85	100	90	7	6	6	6	7	100	100	100	50	100	100	100	100	100	100	100	0	100	50	100	50	0	100	75	100	100	50	100
167	female	19	student	77.5	70	70	85	75	95	2.5	5.5	5.5	5	6	75	75	75	100	100	75	100	100	75	100	75	50	50	75	100	75	50	50	75	100	100	100	50
168	female	19	student	86	60	90	100	83.33	100	2.5	7	4	6	3.5	75	75	100	100	100	100	100	100	0	100	25	75	100	100	100	100	50	100	100	100	100	100	100
169	female	19	student	100	100	100	100	100	90	5	1.5	6.5	3	6	100	100	100	100	75	100	100	75	100	100	100	100	100	100	100	100	100	100	100	100	100	100	100
170	male	41	student	48.5	55	60	40	25	55	4	6.5	7	6	5.5	25	25	25	50	25	75	75	50	75	100	0	50	50	75	100	25	25	75	75	0	75	50	0
171	male	26	student	51	50	30	60	25	80	3	6	3.5	4	5.5	50	25	0	100	75	75	75	75	0	100	100	0	50	0	100	0	0	50	0	100	100	100	0
172	male	19	student	66.5	60	55	75	83.33	90	3.5	5.5	4.5	4	4	75	75	100	50	100	100	100	100	25	50	100	25	100	25	75	50	25	100	100	75	75	75	50
173	female	18	student	45	40	40	50	91.67	100	5	4.5	4.5	3.5	6	75	100	100	100	100	100	100	100	0	0	75	25	100	50	50	25	25	50	75	25	50	75	25
174	male	20	student	61.5	50	70	65	66.67	75	4.5	6	5	5	6	75	75	50	50	100	75	75	75	25	100	25	100	0	100	100	50	100	0	25	100	75	75	50
175	male	19	student	80	80	80	80	100	65	3.5	6	6	5.5	7	100	100	100	100	0	25	100	100	100	100	100	0	100	100	100	100	0	100	75	100	50	75	100
176	male	20	student	66	60	40	80	91.67	100	3.5	7	5.5	4	7	75	100	100	100	100	100	100	100	0	100	100	0	100	0	100	0	0	100	100	100	100	100	0
177	male	37	student	68	65	55	75	83.33	60	4.5	4.5	6	4	6.5	75	75	100	50	75	75	50	50	0	100	100	25	100	0	100	75	0	100	75	100	100	50	50
178	female	19	student	83	85	75	85	50	100	4.5	6.5	5	5.5	5	25	50	75	100	100	100	100	100	100	75	100	100	50	75	100	100	50	50	100	100	75	100	50
179	male	20	student	78.5	80	85	75	91.67	100	3	5.5	6.5	5.5	4.5	100	75	100	100	100	100	100	100	0	100	100	100	100	50	100	75	100	100	100	100	75	100	0
180	female	19	student	82	85	70	85	91.67	100	5	6	4.5	3.5	7	75	100	100	100	100	100	100	100	50	100	100	75	100	75	100	0	75	100	100	100	75	100	50
181	male	21	student	63.5	70	50	65	100	80	4.5	6.5	7	7	5.5	100	100	100	100	100	0	100	100	100	100	100	0	50	50	100	75	0	25	100	100	100	25	0
182	female	20	student	55.5	55	45	60	100	95	3	5	5	4	6	100	100	100	75	100	100	100	100	25	25	100	25	100	25	25	50	25	100	100	25	25	100	50
183	male	20	student	50.5	35	50	60	75	80	4	5	4	4.5	5.5	75	75	75	75	75	50	100	100	0	50	25	50	50	25	75	50	25	75	75	75	50	50	50
184	male	18	student	74.5	60	70	85	75	90	4.5	4	3.5	3.5	5	75	50	100	75	100	100	100	75	50	100	25	75	50	75	100	50	75	50	100	100	75	100	50
185	female	19	student	88.5	80	85	95	75	70	5.5	5.5	6.5	4	6.5	75	75	75	25	100	100	100	25	0	100	100	100	100	75	100	75	75	100	100	100	100	100	75
186	male	19	student	56	70	50	50	100	100	3	5.5	5	4	5.5	100	100	100	100	100	100	100	100	0	75	100	75	100	0	75	25	50	100	50	25	100	50	25
187	male	20	student	83	90	80	80	58.33	95	2	4.5	4.5	6.5	4.5	75	25	75	100	100	100	75	100	100	75	75	100	100	75	75	75	100	75	100	50	75	100	75
188	female	20	student	67	65	50	75	100	90	4.5	6	3	3	3.5	100	100	100	100	75	75	100	100	50	100	75	50	50	25	100	25	25	75	75	100	75	75	50
189	female	18	student	57	55	40	65	91.67	75	4.5	5	5.5	4	5.5	100	100	75	75	75	75	75	75	25	75	75	50	50	50	50	25	25	50	50	100	75	75	25
190	male	26	student	58.5	45	50	70	75	85	4.5	6.5	4	6.5	4	75	75	75	100	100	75	75	75	25	25	75	25	75	25	75	50	25	75	25	100	50	75	100
191	female	27	student	77	95	80	65	50	95	4.5	6.5	4	2.5	4	75	50	25	100	100	100	100	75	100	100	100	75	100	75	75	100	75	75	100	75	50	75	25
192	female	23	student	69.5	70	80	65	66.67	90	5	6	6	3.5	5.5	75	25	100	75	100	100	100	75	0	100	100	100	50	100	100	100	50	50	25	100	100	50	50
193	female	22	student	64.5	65	75	60	41.67	80	2.5	6	5	6	5	50	50	25	50	75	75	100	100	25	100	75	100	25	25	75	100	100	75	0	100	100	100	0
194	male	21	student	74	60	80	80	100	85	2.5	5	3	4.5	6	100	100	100	75	100	75	100	75	25	100	25	75	75	50	100	75	75	100	75	100	50	100	75
195	female	20	student	67	70	55	70	83.33	100	5.5	6	5.5	5.5	6.5	75	100	75	100	100	100	100	100	50	100	100	50	50	50	75	25	50	75	75	75	75	75	50
196	female	20	student	75.5	60	75	85	100	75	3	6	4	5	6	100	100	100	75	75	75	75	75	100	100	0	100	0	100	100	0	75	100	75	100	75	75	100
197	female	22	student	50	45	45	55	66.67	85	2	7	6	5.5	5.5	50	75	75	50	75	100	100	100	25	25	75	25	75	25	75	25	25	75	75	25	75	75	25
198	female	25	student	39.5	50	35	35	100	100	4	6	5	6	4	100	100	100	100	100	100	100	100	0	50	100	0	100	0	50	25	0	100	50	0	75	50	0
199	female	26	student	94	90	85	100	58.33	95	2.5	4.5	5	2.5	3	50	50	75	75	100	100	100	100	50	100	100	100	100	75	100	100	50	100	100	100	100	100	100
200	female	22	student	43.5	40	20	55	91.67	100	6	7	7	7	7	100	100	75	100	100	100	100	100	0	0	100	0	100	0	0	0	0	100	100	0	100	75	0
201	female	23	student	48	50	40	50	75	85	3.5	5	6	5.5	6	75	50	100	100	100	100	100	25	25	100	25	0	100	0	100	0	0	100	50	75	25	50	50
202	male	25	student	64.5	75	60	60	83.33	100	2.5	5	5	5	6	100	75	75	100	100	100	100	100	50	75	100	50	100	75	50	50	75	50	75	50	50	75	50
203	male	23	student	58.5	50	30	75	100	95	5	6.5	6	3.5	5.5	100	100	100	75	100	100	100	100	0	50	100	0	100	0	75	0	0	75	75	50	100	100	50
204	female	35	student	63	60	50	70	83.33	100	5.5	6.5	6	5.5	6.5	100	50	100	100	100	100	100	100	25	100	100	0	75	50	100	25	0	75	75	100	75	50	50
205	male	23	student	52	45	55	55	75	95	4	6	4	5	6.5	75	75	75	100	100	75	100	100	25	75	50	50	25	25	100	25	25	100	50	75	75	50	25
206	male	24	student	50.5	55	45	50	58.33	80	4	4.5	4	4	4	50	50	75	75	75	75	100	75	50	75	50	50	50	50	25	50	50	50	50	50	50	50	50
207	female	25	student	67	70	55	70	75	85	7	7	7	6.5	7	75	75	75	75	100	75	100	75	50	100	100	50	50	50	75	50	50	50	75	50	100	75	50
208	male	30	student	50	45	45	55	100	75	4	4.5	5	4.5	4.5	100	100	100	75	75	75	75	75	25	25	75	25	75	25	75	25	25	75	75	25	75	75	25
209	male	29	student	81.5	70	65	95	83.33	95	5	5	6	5	6	75	75	100	75	100	100	100	100	75	75	100	50	50	25	100	75	25	100	75	100	100	100	100
210	male	20	student	52.5	60	35	55	75	80	4.5	4.5	4	4	5.5	100	75	50	75	75	50	100	100	0	75	100	50	75	25	50	25	25	50	50	75	75	50	25
211	female	22	student	65.5	60	50	75	75	100	4	6.5	6	6	4	75	75	75	100	100	100	100	100	25	100	75	25	75	25	100	25	25	75	100	100	75	75	25
212	male	21	student	47.5	25	50	60	100	100	3.5	4	6	4	6	100	100	100	100	100	100	100	100	0	0	25	75	25	50	100	0	25	75	100	100	0	50	50
213	male	22	student	61.5	55	50	70	91.67	70	5	5.5	6.5	3.5	5.5	100	75	100	75	50	75	75	75	50	50	50	50	75	75	50	25	25	75	75	75	75	75	50
214	male	21	student	61	60	65	60	66.67	95	5.5	5	4.5	4	5	50	75	75	100	75	100	100	100	50	50	100	25	75	25	100	50	50	100	100	50	50	75	25
215	male	21	student	52.5	50	50	55	66.67	80	3.5	5	4.5	4	6	50	75	75	75	75	75	100	75	50	50	50	25	75	25	75	50	25	75	75	75	50	50	25
216	female	19	student	78	85	50	85	66.67	100	5	4	5	6	6	75	50	75	100	100	100	100	100	100	100	75	50	100	100	25	75	25	25	100	100	100	100	25
217	male	21	student	59	55	50	65	66.67	85	1.5	7	5.5	3.5	7	100	0	100	50	75	100	100	100	0	100	100	0	75	0	100	50	25	75	50	100	50	75	50
218	female	19	student	54.5	45	55	60	75	80	3	6	6	6	4.5	75	75	75	75	100	50	100	75	0	50	75	50	50	0	100	50	75	50	25	25	75	100	75
219	female	18	student	42	35	20	55	41.67	80	3	5.5	2.5	4	5.5	75	25	25	75	75	75	100	75	0	50	50	25	50	0	50	0	25	25	25	75	75	75	25
220	male	20	student	100	100	100	100	75	75	4.5	4	4.5	6	5.5	75	75	75	75	75	50	100	75	100	100	100	100	100	100	100	100	100	100	100	100	100	100	100
221	female	19	student	62	50	60	70	33.33	100	5.5	5.5	4	4	4	50	25	25	100	100	100	100	100	50	100	50	0	50	50	100	50	50	50	100	100	50	50	50
222	male	18	student	82.5	80	80	85	91.67	100	5.5	6	7	7	6	100	75	100	100	100	100	100	100	50	100	100	50	100	50	100	100	50	100	100	100	75	75	75
223	female	18	student	89	75	95	95	83.33	95	3.5	5.5	5.5	6	6	75	75	100	75	100	100	100	100	100	75	75	50	75	100	100	100	75	100	100	100	100	100	75
224	female	19	student	63	50	65	70	66.67	100	4.5	4.5	3.5	3	5.5	75	50	75	100	100	100	100	100	50	50	50	25	75	75	50	50	50	100	100	75	50	50	75
225	female	21	student	60.5	55	45	70	100	80	5.5	4	4	2	6	100	100	100	75	100	75	75	75	25	50	100	0	100	0	100	25	25	75	50	75	100	100	25
226	male	20	student	54.5	50	60	55	50	95	4.5	4.5	5	4	6	50	50	50	75	100	100	100	100	50	75	50	25	50	25	100	75	25	75	50	100	75	25	25
227	male	22	student	66	60	40	80	100	100	4	4.5	5	5	6	100	100	100	100	100	100	100	100	25	75	100	25	75	50	25	25	25	75	75	100	75	100	50
228	female	18	student	82.5	80	80	85	100	100	3.5	5	4.5	5	4.5	100	100	100	100	100	100	100	100	100	100	100	0	100	100	100	100	0	100	100	100	100	100	25
229	male	24	student	86	80	60	100	58.33	95	4.5	7	6.5	6.5	7	100	50	25	75	100	100	100	100	100	100	100	0	100	75	100	25	0	100	100	100	100	100	100
230	female	19	student	65	55	55	75	91.67	90	5	4.5	5	3.5	5	75	100	100	100	75	75	100	100	0	75	75	25	100	0	100	50	25	100	50	75	100	100	50
231	male	20	student	60	60	60	60	91.67	100	2.5	4.5	6	6.5	6.5	100	75	100	100	100	100	100	100	0	100	100	50	50	50	100	75	25	50	25	100	75	50	50
232	male	22	student	100	100	100	100	91.67	90	3	4.5	5	3.5	6	100	75	100	75	100	75	100	100	100	100	100	100	100	100	100	100	100	100	100	100	100	100	100
233	female	19	student	87.5	80	80	95	91.67	80	5.5	5	6	5	6.5	100	75	100	75	100	50	100	75	50	100	100	50	100	75	100	100	25	100	100	100	100	75	100
234	male	20	student	73	70	60	80	91.67	100	4	5.5	6.5	7	6	100	100	75	100	100	100	100	100	25	100	100	25	100	25	100	50	25	100	100	100	75	100	25
235	male	18	student	72	75	85	65	83.33	100	3.5	3.5	3.5	4	5	100	75	75	100	100	100	100	100	100	100	100	0	75	100	100	100	25	100	75	100	50	75	25
236	male	21	student	91	85	90	95	83.33	100	2.5	4.5	5	3.5	5	100	75	75	100	100	100	100	100	75	75	100	75	100	75	75	100	100	100	100	100	75	100	100
237	female	19	student	59	50	45	70	75	90	5.5	4.5	4	4.5	5	75	75	75	75	100	75	100	100	0	75	50	25	100	25	50	25	25	100	75	75	75	50	75
238	male	21	student	75	85	60	75	91.67	85	4.5	3.5	3.5	3	2.5	100	75	100	75	75	75	100	100	100	100	100	50	75	75	100	50	25	50	100	100	50	100	25
239	male	19	student	62.5	60	60	65	75	90	3	5	4.5	4	5.5	75	75	75	75	75	100	100	100	25	100	100	50	25	25	100	50	50	75	75	100	50	50	50
240	female	19	student	62	65	50	65	100	55	7	6	4.5	4	5.5	100	100	100	50	50	50	75	50	25	100	100	0	100	50	50	100	25	25	100	75	25	25	100
241	male	23	student	89.5	85	95	90	75	85	3	5	6	5	5	75	75	75	50	100	75	100	100	75	100	100	75	75	100	100	100	75	100	100	100	100	100	50
242	male	20	student	62	60	20	80	83.33	90	7	5	7	5.5	6.5	100	75	75	100	100	50	100	100	0	100	100	0	100	0	0	0	0	100	100	100	100	100	0
243	female	24	student	76.5	75	70	80	91.67	95	4	4	5	3.5	5	75	100	100	100	100	75	100	100	75	75	100	75	50	75	75	75	75	50	75	100	100	100	25
244	female	19	student	61	65	45	65	75	100	3.5	5.5	4.5	5	4	75	75	75	100	100	100	100	100	0	100	100	25	100	0	100	25	0	100	100	100	75	25	25
245	male	20	student	84	90	85	80	83.33	100	2.5	5	5	4.5	4	75	75	100	100	100	100	100	100	100	100	100	75	75	100	100	100	50	75	100	100	100	75	25
246	male	20	student	92.5	100	100	85	33.33	75	4.5	5.5	6	4	1.5	75	25	0	75	75	75	100	50	100	100	100	100	100	100	100	100	100	100	100	100	75	100	50
247	female	20	student	83	75	90	85	75	90	4.5	5.5	5	5	5	50	75	100	75	100	100	100	75	50	100	100	25	100	75	100	100	75	100	100	100	75	100	50
248	male	21	student	82.5	80	80	85	100	100	3.5	5.5	6	5.5	5.5	100	100	100	100	100	100	100	100	25	100	100	75	100	50	100	75	75	100	100	100	100	100	25
249	male	19	student	71.5	60	55	85	83.33	80	4	3.5	3	3	4.5	75	75	100	50	75	75	100	100	50	50	100	50	50	50	100	50	25	50	100	100	100	75	50
250	female	19	student	62	45	55	75	100	100	3.5	6.5	6	5	4.5	100	100	100	100	100	100	100	100	0	75	100	0	50	0	100	75	0	100	75	100	100	100	0
251	female	21	student	88	75	90	95	75	90	5	6.5	6	6.5	6.5	100	75	50	75	100	75	100	100	50	100	100	75	50	100	100	75	75	100	100	100	100	100	75
252	female	23	student	34.5	30	65	25	100	100	3	5.5	6	5.5	6.5	100	100	100	100	100	100	100	100	0	25	50	25	50	75	75	75	25	75	100	25	0	0	0
253	female	17	student	48.5	30	35	65	83.33	100	3	4	5	3	6	100	100	50	100	100	100	100	100	0	75	25	0	50	25	50	0	0	100	25	100	100	0	100
254	male	22	student	61	60	65	60	66.67	80	4.5	6	5	4	6.5	75	50	75	50	75	75	100	100	0	100	100	75	25	0	100	100	50	75	0	100	100	100	0
255	female	20	student	94.5	85	95	100	66.67	90	5.5	5	5.5	5	5.5	50	75	75	75	100	100	100	75	50	100	100	75	100	100	100	100	75	100	100	100	100	100	100
256	female	21	student	82.5	90	65	85	33.33	85	3.5	6	7	3	6.5	25	25	50	75	75	75	100	100	50	100	100	100	100	50	100	50	25	100	100	100	100	75	50
257	male	19	student	78.5	70	75	85	100	60	3.5	5	6	5.5	5	100	100	100	50	75	75	50	50	50	100	100	0	100	25	100	75	75	100	100	100	100	100	25
258	male	19	student	68	55	45	85	41.67	50	4	3.5	5.5	3.5	4.5	50	75	0	75	25	25	75	50	25	100	75	25	50	50	75	25	25	50	100	100	100	75	50
259	female	20	student	64	75	70	55	25	90	4	4	4.5	3.5	5	25	25	25	75	75	100	100	100	50	100	100	75	50	50	100	75	50	75	50	100	50	75	0
260	female	24	student	54.5	50	35	65	66.67	95	5	5	6.5	3	6	75	75	50	75	100	100	100	100	25	50	75	25	75	0	100	25	0	50	50	75	100	75	25
261	female	18	student	65	50	50	80	100	100	4	4.5	3.5	4.5	3.5	100	100	100	100	100	100	100	100	50	100	25	25	50	50	100	50	0	50	100	100	100	100	0
262	male	18	student	71	60	40	90	100	100	4	7	5.5	4.5	7	100	100	100	100	100	100	100	100	0	100	100	0	100	0	100	0	0	100	100	100	50	100	100
263	male	24	student	58	80	20	60	100	100	7	7	7	7	7	100	100	100	100	100	100	100	100	0	100	100	100	100	0	0	0	0	100	0	100	0	100	100
264	female	19	student	55	35	35	75	83.33	100	4	4	4.5	4	6	75	75	100	100	100	100	100	100	0	50	50	0	75	0	50	50	0	75	100	50	100	100	25
265	female	19	student	97.5	100	100	95	100	95	3	6.5	6.5	6.5	6	100	100	100	100	100	75	100	100	100	100	100	100	100	100	100	100	100	100	100	100	75	100	100
266	female	20	student	41.5	35	30	50	100	70	2.5	5.5	5.5	4	7	100	100	100	50	50	50	100	100	0	50	50	50	25	0	50	0	0	100	50	50	75	75	0
267	female	18	student	65.5	75	65	60	91.67	100	4	5	5.5	3.5	4	75	100	100	100	100	100	100	100	50	100	100	50	75	50	100	50	50	75	50	100	75	75	0
268	female	19	student	58	75	65	45	50	70	3.5	7	6	6.5	4	50	50	50	50	50	50	100	100	75	100	100	25	75	25	100	100	25	75	50	50	50	50	25
269	male	19	student	78	65	80	85	100	100	4	5.5	4	2.5	4	100	100	100	100	100	100	100	100	25	75	100	50	75	100	100	50	50	100	100	100	100	100	25
270	female	21	student	74	70	90	70	100	95	3	5.5	4.5	5	5	100	100	100	100	100	100	100	75	50	100	100	100	0	75	100	100	75	100	100	100	75	75	0
271	female	19	student	72	80	40	80	100	95	5	4.5	5.5	5	4.5	100	100	100	75	100	100	100	100	0	100	100	100	100	0	100	0	0	100	100	100	100	100	0
272	female	21	student	80.5	80	70	85	100	100	4	4.5	4.5	4	5	100	100	100	100	100	100	100	100	75	75	100	50	100	75	100	75	75	25	100	75	100	100	50
273	male	22	student	55.5	45	35	70	66.67	100	4	5	4.5	3.5	5	75	25	100	100	100	100	100	100	0	25	100	0	100	0	50	25	0	100	100	50	100	100	0
274	male	21	student	66.5	70	40	75	100	95	3	6	6	3.5	6	100	100	100	75	100	100	100	100	0	100	100	50	100	0	25	75	75	25	25	100	100	100	50
275	female	20	student	66.5	65	60	70	66.67	100	2.5	5.5	5	5	4	75	50	75	100	100	100	100	100	75	75	50	50	75	75	25	50	75	75	100	100	50	50	50
276	female	22	student	77	75	85	75	66.67	100	3	5.5	6	3.5	5.5	100	50	50	100	100	100	100	100	75	100	100	50	50	100	100	100	75	50	75	100	50	100	50
277	female	21	student	62	50	60	70	100	90	5.5	1	7	5.5	7	100	100	100	100	50	100	100	100	100	50	0	0	100	100	100	0	0	100	100	50	0	100	100
278	female	19	student	59	70	65	50	66.67	100	4.5	4.5	4	3.5	5	50	75	75	100	100	100	100	100	50	75	75	75	75	50	75	75	50	75	50	75	75	25	25
279	male	18	student	56	35	40	75	100	70	3.5	5.5	4	5	4	100	100	100	75	50	100	75	50	0	0	75	25	75	0	100	25	0	75	75	75	100	100	25
280	male	21	student	85.5	80	95	85	100	95	5	5.5	6	6	6.5	100	100	100	75	100	100	100	100	75	75	100	75	75	100	100	100	75	100	100	100	100	75	50
281	male	22	student	49	60	55	40	100	85	3	5.5	5	4	5.5	100	100	100	75	100	75	100	75	100	50	100	50	0	100	25	50	50	50	100	0	25	50	25
282	female	19	student	85	65	90	95	66.67	100	1.5	6.5	5	4.5	5.5	50	75	75	100	100	100	100	100	25	100	100	75	25	100	100	100	50	100	100	100	100	100	75
283	male	18	student	56	50	55	60	75	95	6	4.5	5	5.5	5.5	75	75	75	75	100	100	100	100	75	100	25	0	50	50	75	75	25	50	75	100	25	25	75
