# Supplementary material for: Security awareness of single sign-on account in the academic community: the roles of demographics, privacy concerns, and Big-Five personality
Source: PeerJ Comput Sci. 2022 Mar 11;8:e918. doi: 10.7717/peerj-cs.918 (PMC9044249; doi:10.7717/peerj-cs.918)
Supplement: Supplemental Information 1 [file peerj-cs-08-918-s001.zip › SSOSurveyStudy.Rmd]

---
title: "SSOSurveyStudy"
author: "Ahmad R Pratama"
date: "7/30/2021"
output:
  html_document: default
  pdf_document: default
---

```{r setup, include=FALSE}
knitr::opts_chunk$set(echo = TRUE)
```
# Preparation
## Packages
```{r, warning=FALSE, message=FALSE}
library(tidyverse)
library(summarytools)
library(ggfortify)
library(lm.beta)
library(sjPlot)
library(gridExtra)
library(dplyr)
library(hrbrthemes)
```
## Attach dataset
```{r, warning=FALSE, message=FALSE}
data <- read_csv("ssosurvey283.csv")
summary(data)
```
## Summary Statistics
```{r}
data
freq(data, report.nas = F)
```
### Dependent Variables
```{r}
dv <- data[, c('knowledge','k1','k2','k3','k4','k5','attitude','a1','a2','a3','a4','a5','behavior','b1','b2','b3','b4','b5','score')]
msd.dv <- dv %>% summarise_each(funs(mean, sd))
round(msd.dv,digits=2)
```


### Independent Variables
```{r}
iv <- data[, c('familiarity','f1','f2','f3','privacy','pr1','pr2','pr3','pr4','pr5','extraversion','agreeableness','conscientiousness','emotionalstability','openness')]
msd.iv <- iv %>% summarise_each(funs(mean, sd))
round(msd.iv,digits=2)
```

```{r}
mean(data$age)
sd(data$age)
```


## Data Visualization
### Scatterplot Age - Score
```{r}
g1 <- ggplot(data, aes(x=age, y=score, shape=gender, color=gender)) +
  geom_point() +
  geom_smooth(method=lm, se=FALSE, fullrange=TRUE)

g1 + facet_grid(rows = vars(roles))

g2 <- ggplot(data, aes(x=age, y=score, shape=roles, color=roles)) +
  geom_point() +
  geom_smooth(method=lm, se=FALSE, fullrange=TRUE)

g2 + facet_grid(rows = vars(gender))

g3 <- ggplot(data, aes(x=age, y=score, shape=gender, color=roles)) +
  geom_point() +
  geom_smooth(method=lm, se=FALSE, fullrange=TRUE)

g3 + facet_grid(vars(gender), vars(roles))+
   labs(title = "SSO Security Awareness by Age", x="Age (years old)", y="SSO Security Awareness Score")
   
#g3 + facet_grid(vars(roles), vars(gender))
```
### Score by Gender
```{r}
scores <- data[,c('gender','score','knowledge','attitude','behavior')]
sg <- scores %>% 
    group_by(gender) %>%
      summarize_each(funs(mean))
sg
```

### Dumbbell Plots by Gender
```{r}
tibble(
  Male = c(67.91, 63.04, 73.21, 69.59),
  Female = c(65.81, 62.30, 73.63, 69.02),
  cat = factor(c("Knowledge", "Attitude", "Behavior", "Total Score"), levels = c("Knowledge", "Attitude", "Behavior", "Total Score"))
) -> xdf

dp1 <- ggplot() +
  # reshape the data frame & get min value so you can draw an eye-tracking line (this is one geom)
  geom_segment(
    data = gather(xdf, measure, val, -cat) %>% 
      group_by(cat) %>% 
      top_n(-1) %>% 
      slice(1) %>%
      ungroup(),
    aes(x = 0, xend = val, y = cat, yend = cat),
    linetype = "dotted", size = 0.5, color = "gray80"
  ) +
  # reshape the data frame & get min/max category values so you can draw the segment (this is another geom)
  geom_segment(
    data = gather(xdf, measure, val, -cat) %>% 
      group_by(cat) %>% 
      summarise(start = range(val)[1], end = range(val)[2]) %>% 
      ungroup(),
    aes(x = start, xend = end, y = cat, yend = cat),
    color = "gray80", size = 1
  ) +
  # reshape the data frame & plot the points
  geom_point(
    data = gather(xdf, measure, value, -cat),
    aes(value, cat, color = measure), 
    size = 8
  ) +
  # i just extended the scale a bit + put axis on top; choose aesthetics that work 
  # for you
  scale_x_comma(position = "top", limits = c(50, 90)) +
  scale_color_ipsum(name = "Gender") +
  labs(
    x = NULL, y = NULL,
    title = "SSO Account Security Awareness By Gender"
  ) +
  theme_ipsum_rc(grid = "x") +
  theme(legend.position = "top")

dp1
```
### Score by Roles
```{r}
scores <- data[,c('roles','score','knowledge','attitude','behavior')]
sg <- scores %>% 
    group_by(roles) %>%
      summarize_each(funs(mean))
sg
```
### Dumbbell Plots by Roles
```{r}
tibble(
  Student = c(65.0, 61.17, 72.77, 68.15),
  Faculty = c(71.91, 70.15, 75.15, 73.18),
  Staff = c(70.48, 63.56, 74.71, 71.21),
  cat = factor(c("Knowledge", "Attitude", "Behavior", "Total Score"), levels = c("Knowledge", "Attitude", "Behavior", "Total Score"))
) -> xdf

dp2 <- ggplot() +
  # reshape the data frame & get min value so you can draw an eye-tracking line (this is one geom)
  geom_segment(
    data = gather(xdf, measure, val, -cat) %>% 
      group_by(cat) %>% 
      top_n(-1) %>% 
      slice(1) %>%
      ungroup(),
    aes(x = 0, xend = val, y = cat, yend = cat),
    linetype = "dotted", size = 0.5, color = "gray80"
  ) +
  # reshape the data frame & get min/max category values so you can draw the segment (this is another geom)
  geom_segment(
    data = gather(xdf, measure, val, -cat) %>% 
      group_by(cat) %>% 
      summarise(start = range(val)[1], end = range(val)[2]) %>% 
      ungroup(),
    aes(x = start, xend = end, y = cat, yend = cat),
    color = "gray80", size = 1
  ) +
  # reshape the data frame & plot the points
  geom_point(
    data = gather(xdf, measure, value, -cat),
    aes(value, cat, color = measure), 
    size = 8
  ) +
  # i just extended the scale a bit + put axis on top; choose aesthetics that work 
  # for you
  scale_x_comma(position = "top", limits = c(50, 90)) +
  scale_color_ipsum(name = "Academic Role") +
  labs(
    x = NULL, y = NULL,
    title = "SSO Account Security Awareness By Role"
  ) +
  theme_ipsum_rc(grid = "x") +
  theme(legend.position = "top")

dp2
```

## OLS Regression
### Model 1: Privacy
```{r}
model1 <- lm(score ~ gender + age + roles + familiarity + privacy, data = data)
summary(model1)
```
### Model 2: Privacy + Big5
```{r}
model2 <- lm(score ~ gender + age + roles + familiarity + privacy + extraversion + agreeableness + conscientiousness + emotionalstability + openness, data = data)
summary(model2)
```
### Model 3: Privacy x Big5
```{r}
model3 <- lm(score ~ gender + age + roles + familiarity + privacy + extraversion + agreeableness*privacy + conscientiousness*privacy + emotionalstability + openness, data = data)
summary(model3)
```
## Diagnostics
### Residuals vs Fitted
```{r}
plot(model1, 1)
plot(model2, 1)
plot(model3, 1)
```
### Normal Q-Q
```{r}
plot(model1, 2)
plot(model2, 2)
plot(model3, 2)
```
### Scale-Location
```{r}
plot(model1, 3)
plot(model2, 3)
plot(model3, 3)
```
### Cook's distance
```{r}
plot(model1, 4)
plot(model2, 4)
plot(model3, 4)
```

### Residuals vs Leverage
```{r}
plot(model1, 5)
plot(model2, 5)
plot(model3, 5)
```
### Other Approaches
```{r}
library("car")
qqPlot(model2,labels=row.names(id), id.method="identify", simulate=TRUE, main="Q-Q Plot")
qqPlot(model3,labels=row.names(id), id.method="identify", simulate=TRUE, main="Q-Q Plot")
outlierTest(model2)
outlierTest(model3)
```
```{r}
influencePlot(model2, main="Influence Plot", sub="Circle size is proportional to Cook’s distance")
influencePlot(model3, main="Influence Plot", sub="Circle size is proportional to Cook’s distance")
```
```{r}
qqPlot(model1,labels=row.names(id), id.method="identify", simulate=TRUE, main="Q-Q Plot")

highleverage <- function(fit) {
 p <- length(coefficients(fit))
 n <- length(fitted(fit))
 ratio <-p/n
 plot(hatvalues(fit), main="Index Plot of Ratio")
 abline(h=c(2,3)*ratio, col="red", lty=2)
 text(hatvalues(fit), labels=rownames(data), font = 2)
}
highleverage(model1)

influencePlot(model1, main="Influence Plot", sub="Circle size is proportional to Cook’s distance")
```

```{r}
qqPlot(model3,labels=row.names(id), id.method="identify", simulate=TRUE, main="Q-Q Plot")

highleverage <- function(fit) {
 p <- length(coefficients(fit))
 n <- length(fitted(fit))
 ratio <-p/n
 plot(hatvalues(fit), main="Index Plot of Ratio")
 abline(h=c(2,3)*ratio, col="red", lty=2)
 text(hatvalues(fit), labels=rownames(data), font = 2)
}
highleverage(model3)

influencePlot(model3, main="Influence Plot", sub="Circle size is proportional to Cook’s distance")
```


## Without Outliers, High-Leverage, & Influential Cases
```{r}
data2 <- data[-c(101, 252, 169),]
summary(data2)
```
### Model 01: Demographics Only
```{r}
model0b <- lm(score ~ gender + age + roles, data = data2)
summary(model0b)
```
### Model 02: Familiarity
```{r}
model0c <- lm(score ~ gender + age + roles + familiarity, data = data2)
summary(model0c)
```
### Model 1: Privacy
```{r}
model1b <- lm(score ~ gender + age + roles + familiarity + privacy, data = data2)
summary(model1b)
lm.beta(model1b)
```

### Model 2: Privacy + Big5
```{r}
model2b <- lm(score ~ gender + age + roles + familiarity + privacy + extraversion + agreeableness + conscientiousness + emotionalstability + openness, data = data2)
summary(model2b)
lm.beta(model2b)
```
### Model 3: Privacy x Big5
```{r}
model3b <- lm(score ~ gender + age + roles + familiarity + privacy + extraversion + agreeableness*privacy + conscientiousness*privacy + emotionalstability + openness, data = data2)
summary(model3b)
lm.beta(model3b)
```
## Model Comparison
### Model 1 vs Model 2
```{r}
anova(model1b, model2b)
anova(model1b, model2b, test="Chisq")
```
### Model 2 vs Model 3
```{r}
anova(model2b, model3b)
anova(model2b, model3b, test="Chisq")
```
## Regression Visualization
### Marginal Effects Plot
```{r}
plot1 <- plot_model(model3b, type = "pred", terms = c("privacy", "agreeableness[1,4,7]"), title = "Marginal Effects", axis.title = c("Privacy Concerns", "Predicted Security Awareness Score"), legend.title = "Agreeableness")
plot2 <- plot_model(model3b, type = "pred", terms = c("privacy", "conscientiousness[1,4,7]"), title = "Marginal Effects", axis.title = c("Privacy Concerns", "Predicted Security Awareness Score"), legend.title = "Conscientiousness")
plot1
plot2
grid.arrange(plot1, plot2, ncol=2)
```
